# Supplementary material for: Codon Usage Bias of the Polyphenol Oxidase Genes in Camellia sinensis: A Comprehensive Analysis
Source: Plants (Basel). 2025 Oct 4;14(19):3074. doi: 10.3390/plants14193074 (PMC12526630; doi:10.3390/plants14193074)
Supplement: Supplementary file 1 [file plants-14-03074-s001.zip]

Archive with 1 entries (1 files):
- plants-3861970-supplementary.xlsx
