# Supplementary material for: Codon Usage Bias of the Polyphenol Oxidase Genes in Camellia sinensis: A Comprehensive Analysis
Source: Plants (Basel). 2025 Oct 4;14(19):3074. doi: 10.3390/plants14193074 (PMC12526630; doi:10.3390/plants14193074)
Supplement: Supplementary file 1 [file plants-14-03074-s001.zip › plants-3861970-supplementary.xlsx]

## Sheet: Table S1
	Table S1. Nucleotide compositional analysis of PPO genes.
	Species	Accession No	A%	C%	T%	G%	T3s%	C3s%	A3s%	G3s%	GC%	AT%	GC3s%	AT3%	GC1%	GC2%	GC12s	ENC	CBI	CAI	GRAVY	AROMA
	C. sinensis	DQ513313.1	27.8889	24.7778	22.9444	24.3889	29.86	34.76	28.15	35.22	49.1667	50.8333	53.7801	45	52.5	40	46.25	57.07	-0.048	0.196	-0.479466	0.09182
	C. sinensis	MK977642.1	27.8736	25.2299	22.8736	24.023	29.94	36.09	29.67	32.21	49.2529	50.7471	52.5939	45.8621	51.8966	41.7241	46.8103	55.87	-0.064	0.196	-0.467012	0.091537
	C. sinensis	MK977643.1	27.9444	24.5	23.1667	24.3889	30.67	34.15	28.6	34.57	48.8889	51.1111	52.7491	46	52.3333	40.3333	46.3333	56.81	-0.056	0.197	-0.476628	0.09182
	C. sinensis	MK977644.1	26.6779	24.2729	24.4966	24.5526	35.37	31.91	27	32.25	48.8255	51.1745	49.7391	48.6577	53.1879	41.9463	47.5671	57.73	-0.092	0.193	-0.411092	0.092437
	C. sinensis	MK977645.1	27.6316	12.9386	26.9737	32.4561	45.22	12.17	26.05	48.15	45.3947	54.6053	44.2953	55.2632	59.2105	32.2368	45.7237	49.01	-0.239	0.161	-0.318543	0.046358
	C. sinensis	MZ442717.1	27.8889	24.5556	23.0556	24.5	30.67	34.15	28.38	34.73	49.0556	50.9444	52.921	45.8333	52.5	40.5	46.5	56.83	-0.054	0.197	-0.489149	0.09015
	C. sinensis	MZ442718.1	28	24.5	23.1111	24.3889	30.67	34.15	28.67	34.57	48.8889	51.1111	52.7491	46	52.3333	40.3333	46.3333	56.89	-0.056	0.196	-0.489983	0.09182
	C. sinensis	FJ656220.1	27.8889	24.6667	23.0556	24.3889	30.41	34.49	28.44	34.57	49.0556	50.9444	53.0928	45.6667	52.3333	40.5	46.4167	56.63	-0.05	0.197	-0.492321	0.09182
	C. sinensis	EU787433.1	28	24.5	23.1111	24.3889	30.67	34.15	28.67	34.57	48.8889	51.1111	52.7491	46	52.3333	40.3333	46.3333	56.89	-0.056	0.196	-0.489983	0.09182
	C. sinensis	JX465712.1	28	24.5	23.1111	24.3889	30.67	34.15	28.67	34.57	48.8889	51.1111	52.7491	46	52.3333	40.3333	46.3333	56.89	-0.056	0.196	-0.489983	0.09182
	C. sinensis	GQ214317.1	27.9444	24.5	23.1111	24.4444	30.67	34.15	28.44	34.81	48.9444	51.0556	52.921	45.8333	52.3333	40.3333	46.3333	56.86	-0.054	0.197	-0.489983	0.09182
	C. sinensis	AY659975.1	27.8935	25.4051	23.206	23.4954	30.4	34.8	29.74	31.95	48.9005	51.0995	51.7921	46.875	52.0833	41.4931	46.7882	55.8	-0.015	0.2	-0.451826	0.093913
	C. sinensis	FJ210643.1	27.9444	24.6667	23	24.3889	30.12	34.84	28.51	34.65	49.0556	50.9444	53.3563	45.3333	52	40.5	46.25	56.66	-0.047	0.198	-0.492321	0.093489
	C. sinensis	EF650017.1	27.8889	24.5556	23.2222	24.3333	30.88	34.15	28.51	34.65	48.8889	51.1111	52.7491	46	52.3333	40.3333	46.3333	56.64	-0.059	0.195	-0.479633	0.09182
	C. sinensis	EF650016.1	27.8242	24.5965	22.9271	24.6522	30.53	34.02	28.15	35.14	49.2487	50.7513	53.1842	45.576	52.7546	40.5676	46.6611	56.37	-0.044	0.199	-0.511539	0.091973
	C. sinensis	EF635860.1	28	24.5556	23.0556	24.3889	30.67	34.15	28.67	34.57	48.9444	51.0556	52.7491	46	52.5	40.3333	46.4167	56.97	-0.056	0.196	-0.493155	0.09015
	C. sinensis	EF623826.1	27.9444	24.5	23.1667	24.3889	30.67	34.15	28.6	34.57	48.8889	51.1111	52.7491	46	52.3333	40.3333	46.3333	56.81	-0.056	0.197	-0.476628	0.09182
	C. sinensis	MH250121.1	28	24.5	23.1667	24.3333	30.67	34.15	28.67	34.57	48.8333	51.1667	52.7491	46	52.3333	40.1667	46.25	56.79	-0.055	0.196	-0.486644	0.09182
	C. sinensis	MH250120.1	27.8333	24.5556	23.0556	24.5556	30.66	34.36	28.08	34.98	49.1111	50.8889	53.1842	45.5	52.8333	40	46.4167	56.19	-0.041	0.201	-0.482304	0.09182
	C. sinensis	MH250119.1	27.7778	24.6111	22.8889	24.7222	29.8	34.49	28.08	35.47	49.3333	50.6667	53.7801	45	52.5	40.5	46.5	55.32	-0.039	0.198	-0.478798	0.093489
	C. sinensis	MH250118.1	28.1111	24.8333	22.6667	24.3889	30.25	34.57	28.31	35.14	49.2222	50.7778	53.4364	45.3333	52.6667	40.3333	46.5	55.52	-0.033	0.204	-0.53005	0.09182
	C. sinensis	GQ129142.1	27.8889	24.7222	23	24.3889	29.86	34.76	28.15	35.22	49.1111	50.8889	53.7801	45	52.3333	40	46.1667	56.93	-0.046	0.198	-0.47813	0.09182
	C. sinensis	MZ442720.1	28.0556	24.5	23.1111	24.3333	30.82	33.88	28.83	34.48	48.8333	51.1667	52.4871	46.3333	52.3333	40.5	46.4167	57.47	-0.05	0.198	-0.489316	0.09182
	C. sinensis	MZ442719.1	27.8889	24.7222	22.9444	24.4444	29.86	34.56	28.15	35.38	49.1667	50.8333	53.7801	45	52.5	40	46.25	57.11	-0.045	0.197	-0.485309	0.09182
	Mean1		27.8662	24.1527	23.2676	24.7135	31.2504	33.3833	28.3829	35.0413	48.8662	51.1338	52.5049	46.2528	52.7	40.1514	46.4257	56.3358	-0.0587917	0.2	-0.48	0.09
	C. lanceoleosa	KAI7999995.1	26.7559	23.913	24.8606	24.4705	37.45	29.76	27.27	31.68	48.3835	51.6165	47.6603	50.6689	53.6789	42.1405	47.9097	57.76	-0.105	0.192	-0.404523	0.092127
	C. nitidissima	ACM43505.1	26.7338	24.0492	24.6644	24.5526	31.3	26.93	32	48.6018	48.6018	51.3982	49.0435	49.3289	53.6913	41.443	47.5671	57.41	-0.099	0.189	-0.395798	0.090756
	C. ptilophylla	ABF19601.1	27.7405	25	22.7629	24.4966	35.05	28.21	34.81	49.4966	49.4966	50.5034	53.8062	44.9664	52.8523	40.604	46.7282	55.74	-0.035	0.197	-0.493109	0.092437
	A. chinensis	PSR98570.1	26.2341	24.0155	23.0172	26.7332	32.26	22.14	41	50.7488	50.7488	49.2512	55.7659	42.9285	53.411	41.7637	47.5874	56.23	-0.101	0.185	-0.491167	0.093333
	C. florida	XM_059815174.1	27.5843	23.6042	24.8203	23.9912	28.63	27.19	31.03	47.5954	47.5954	52.4046	45.9966	52.7363	52.5705	42.9519	47.7612	55.09	-0.025	0.214	-0.528904	0.094684
	R. vialii	XM_058340762.1	27.5	25.8333	22.6667	24	38.34	25.81	32.76	49.8333	49.8333	50.1667	55.6131	43	50.3333	42.1667	46.25	55	-0.026	0.196	-0.46995	0.085142
	Mean2		27.0914	24.4026	23.7987	24.7073	33.8383	26.6733	33.145	46.326	49.1099	50.8901	51.3143	47.2715	52.7562	41.845	47.3006	56.205	-0.07	0.2	-0.46	0.09
	1: Mean valeus of CsPPO genes
	2: Mean values of PPO genes of other plants (other Camellia species and non-Camellia species )

## Sheet: Table S2
		Table S2. RSCU and RFSC values of the codons in PPO genes.
				Camellia sinensis		Camellia lanceoleosa		Camellia nitidissima		Camellia ptilophylla		Actinidia chinensis		Cornus florida		Rhododendron vialii
		Amino acid	Codon	RSCU	RFSC	RSCU	RFSC	RSCU	RFSC	RSCU	RFSC	RSCU	RFSC	RSCU	RFSC	RSCU	RFSC
		Phe (F)	TTT	0.92625	0.453333	0.968	0.483871	0.867	0.433333	0.857	0.428571	1.357	0.678571	1.071	0.535714	0.963	0.481481
			TTC	1.07 1	0.546667	1.032	0.516129	1.133	0.566667	1.143	0.571429	0.643	0.321429	0.929	0.464286	1.037	0.518519
		Leu (L)	TTA	0.845833	0.142857	0.766	0.12766	0.75	0.125	0.84	0.14	0.714	0.119048	0	0	0.875	0.145833
			TTG	1.48583	0.2375	1.45	0.45	1.625	0.270833	1.32	0.22	1.286	0.214286	2.093	0.348837	1.25	0.208333
			CTT	0.76375	0.125893	1.404	0.234043	1.375	0.229167	0.84	0.14	1.143	0.190476	1.256	0.209302	1.5	0.25
			CTC	1.77958	0.30625	1.021	0.170213	1.25	0.208333	1.92	0.32	1.143	0.190476	1.256	0.209302	1.125	0.1875
			CTA	0.6375	0.104464	0.766	0.12766	0.625	0.104167	0.6	0.1	0.857	0.142857	0.698	0.116279	1	0.166667
			CTG	0.495417	0.0830357	0.638	0.106383	0.375	0.0625	0.48	0.08	0.857	0.142857	0.698	0.116279	0.25	0.0416667
		Ile (I)	ATT	1.5	0.504144	1.32	0.44	1.333	0.444444	1.548	0.516129	1.241	0.413793	1.071	0.357143	0.964	0.321429
			ATC	0.565833	0.186464	0.84	0.28	1	0.333333	0.484	0.16129	0.828	0.275862	0.643	0.214286	1.607	0.535714
			ATA	0.934583	0.309392	0.84	0.28	0.667	0.222222	0.968	0.322581	0.931	0.310345	1.286	0.428571	0.429	0.142857
		Val (V)	GTT	0.294583	0.0712617	0.41	0.102564	0.526	0.131579	0.114	0.0285714	0.3	0.075	1.444	0.361111	0.757	0.189189
			GTC	1.01458	0.257009	0.923	0.230769	1.053	0.263158	1.143	0.285714	1.3	0.325	0.222	0.0555556	0.973	0.243243
			GTA	0.433333	0.109813	0.615	0.153846	0.421	0.105263	0.343	0.0857143	0.2	0.05	0.333	0.0833333	0.541	0.135135
			GTG	2.25458	0.561916	2.051	0.512821	2	0.5	2.4	0.6	2.2	0.55	2	0.5	1.73	0.432432
		Ser (S)	TCT	1.36042	0.219355	1.263	0.210526	1.105	0.184211	1.5	0.25	1.371	0.228571	1.231	0.205128	0.652	0.108696
			TCC	1.44875	0.245161	1.421	0.236842	1.421	0.236842	1.5	0.25	1.543	0.257143	1.385	0.230769	1.957	0.326087
			TCA	0.605417	0.0989247	0.947	0.157895	0.947	0.157895	0.45	0.075	0.514	0.0857143	0.769	0.128205	0.261	0.0434783
			TCG	0.835417	0.144086	0.474	0.0789474	0.632	0.105263	0.9	0.15	0.686	0.114286	0.615	0.102564	1.435	0.23913
			AGT	0.839167	0.139785	0.947	0.157895	1.105	0.184211	0.75	0.125	0.514	0.0857143	1.077	0.179487	1.043	0.173913
			AGC	0.916667	0.152688	0.947	0.157895	0.789	0.131579	0.9	0.15	1.371	0.228571	0.923	0.153846	0.652	0.108696
		Pro (P)	CCT	0.7225	0.17037	1.333	0.333333	1.182	0.295455	0.681	0.170213	0.851	0.212766	1.021	0.255319	0.533	0.133333
			CCC	0.95875	0.242593	1.067	0.266667	1.182	0.295455	0.936	0.234043	1.106	0.276596	0.681	0.170213	1.511	0.377778
			CCA	1.09292	0.278704	0.622	0.155556	0.727	0.181818	1.106	0.276596	0.766	0.191489	1.532	0.382979	0.8	0.2
			CCG	1.23167	0.308333	0.978	0.244444	0.909	0.227273	1.277	0.319149	1.277	0.319149	0.766	0.191489	1.156	0.288889
		Thr (T)	ACT	1.16125	0.283154	0.889	0.222222	0.848	0.212121	1.176	0.294118	0.8	0.2	0.9	0.225	0.821	0.205128
			ACC	1.63792	0.414576	2	0.5	1.939	0.484848	1.529	0.382353	1.6	0.4	1.9	0.475	2.154	0.538462
			ACA	0.889583	0.221027	0.778	0.194444	0.97	0.242424	0.941	0.235294	0.571	0.142857	0.9	0.225	0.615	0.153846
			ACG	0.31	0.0812425	0.333	0.0833333	0.242	0.0606061	0.353	0.0882353	1.029	0.257143	0.3	0.075	0.41	0.102564
		Ala (A)	GCT	0.990417	0.226455	1.308	0.326923	1.385	0.346154	0.857	0.214286	1.021	0.255319	1.76	0.44	0.744	0.186047
			GCC	1.4175	0.367196	1.385	0.346154	1.308	0.326923	1.524	0.380952	1.277	0.319149	1.04	0.26	1.767	0.44186
			GCA	0.4975	0.122751	0.615	0.153846	0.692	0.173077	0.381	0.0952381	0.596	0.148936	0.48	0.12	0.651	0.162791
			GCG	1.095	0.283598	0.692	0.173077	0.615	0.153846	1.238	0.309524	1.106	0.276596	0.72	0.18	0.837	0.209302
		Tyr (Y)	TAT	0.811667	0.423529	1	0.5	1	0.5	0.737	0.368421	1.158	0.578947	0.727	0.363636	0.875	0.4375
			TAC	1.105	0.576471	1	0.5	1	0.5	1.263	0.631579	0.842	0.421053	1.273	0.636364	1.125	0.5625
		His (H)	CAT	1.24542	0.611898	1.412	0.705882	1.294	0.647059	1.2	0.6	0.933	0.466667	1.538	0.769231	1.143	0.571429
			CAC	0.755417	0.388102	0.588	0.294118	0.706	0.352941	0.8	0.4	1.067	0.533333	0.462	0.230769	0.857	0.428571
		Gln (Q)	CAA	1.37833	0.691803	1.375	0.6875	1.25	0.625	1.385	0.692308	1.333	0.666667	1.412	0.705882	1.5	0.75
			CAG	0.621667	0.308197	0.625	0.3125	0.75	0.375	0.615	0.307692	0.667	0.333333	0.588	0.294118	0.5	0.25
		Asn (N)	AAT	0.9775	0.467669	1.226	0.612903	1.133	0.566667	0.828	0.413793	1.333	0.666667	1.188	0.59375	0.909	0.454545
			AAC	1.0225	0.532331	0.774	0.387097	0.867	0.433333	1.172	0.586207	0.667	0.333333	0.812	0.40625	1.091	0.545455
		Lys (K)	AAA	0.88	0.445829	0.905	0.452381	0.952	0.47619	0.933	0.466667	0.605	0.302326	0.905	0.452381	1	0.5
			AAG	1.12	0.554171	1.095	0.547619	1.048	0.52381	1.067	0.533333	1.395	0.697674	1.095	0.547619	1	0.5
		Asp (D)	GAT	1.14667	0.564728	1.467	0.733333	1.447	0.723404	1.091	0.545455	1.059	0.529412	1.32	0.66	1.087	0.543478
			GAC	0.853333	0.435272	0.533	0.266667	0.553	0.276596	0.909	0.454545	0.941	0.470588	0.68	0.34	0.913	0.456522
		Glu (E)	GAA	0.751667	0.377029	0.72	0.36	0.8	0.4	0.8	0.4	0.5	0.25	0.72	0.36	0.923	0.461538
			GAG	1.24833	0.622971	1.28	0.64	1.2	0.6	1.2	0.6	1.5	0.75	1.28	0.64	1.077	0.538462
		Cys (C)	TGT	0.73875	0.36612	1.25	0.625	1	0.5	0.571	0.285714	0.889	0.444444	1	0.5	0.889	0.444444
			TGC	1.26125	0.63388	0.75	0.375	1	0.5	1.429	0.714286	1.111	0.555556	1	0.5	1.111	0.555556
		Arg (R)	CGT	0.883333	0.153734	0.444	0.0740741	0.222	0.037037	1	0.166667	0.8	0.133333	1.161	0.193548	0.214	0.0357143
			CGC	0.224583	0.0380673	0.222	0.037037	0.222	0.037037	0.2	0.0333333	0.4	0.0666667	0.581	0.0967742	0.214	0.0357143
			CGA	1.70792	0.289898	1.556	0.259259	1.111	0.185185	1.8	0.3	0	0	0.581	0.0967742	0.429	0.0714286
			CGG	0.765417	0.118594	1.111	0.185185	1.778	0.296296	0.6	0.1	1.2	0.2	0.581	0.0967742	1.286	0.214286
			AGA	1.58875	0.267936	1.556	0.259259	1.556	0.259259	1.6	0.266667	1.4	0.233333	1.161	0.193548	1.929	0.321429
			AGG	0.831667	0.131772	1.111	0.185185	1.111	0.185185	0.8	0.133333	2.2	0.366667	1.935	0.322581	1.929	0.321429
		Gly (G)	GGT	0.851667	0.21066	1.189	0.297297	1.081	0.27027	0.824	0.205882	0.718	0.179487	1.556	0.388889	1.059	0.264706
			GGC	0.629167	0.159898	0.324	0.0810811	0.324	0.0810811	0.706	0.176471	0.615	0.153846	0.556	0.138889	0.588	0.147059
			GGA	1.16792	0.290609	1.189	0.297297	1.189	0.297297	1.059	0.264706	1.128	0.282051	1.222	0.305556	0.824	0.205882
			GGG	1.35125	0.338832	1.297	0.324324	1.405	0.351351	1.412	0.352941	1.538	0.384615	0.667	0.166667	1.529	0.382353
			1High-frequency codons are in bold.
			The yellow-highlighted codons are HF codons identical in all PPOs.

## Sheet: Table S3
		Table S3. The RSCU values and ΔRSCU value in the high and low expression library of PPO genes.
				Camellia sinensis						Other plant species
		Amino acid	Codon	High expression gene		Low expression gene		△RSCU	High expression gene		Low expression gene		△RSCU
				Number	RSCU	Number	RSCU		Number	RSCU	Number	RSCU
		Phe (F)	TTT	5	1.43	13	0.9	0.53	25	1.28	23	0.88	0.4
			TTC	2	0.57	16	1.1	-0.53	32	0.72	13	1.12	-0.4
		Leu (L)	TTA	1	0.46	8	0.98	-0.52	15	0.89	9	0.91	-0.02
			TTG	7	3.23	10	1.22	2.01	22	1.97	20	1.33	0.64
			CTT	2	0.92	4	0.49	0.43	11	1.38	14	0.67	0.71
			CTC	0	0	16	1.96	-1.96	32	0.69	7	1.94	-1.25
			CTA	2	0.92	7	0.86	0.06	10	0.59	6	0.61	-0.02
			CTG	1	0.46	4	0.49	-0.03	9	0.49	5	0.55	-0.06
		Ile (I)	ATT	4	1.09	17	1.59	-0.5	33	1.27	17	1.57	-0.3
			ATC	3	0.82	5	0.47	0.35	10	0.68	9	0.48	0.2
			ATA	4	1.09	10	0.94	0.15	20	1.05	14	0.95	0.1
		Val (V)	GTT	2	0.53	2	0.26	0.27	3	1.36	17	0.17	1.19
			GTC	2	0.53	8	1.03	-0.5	19	0.16	2	1.06	-0.9
			GTA	1	0.27	4	0.52	-0.25	7	0.56	7	0.39	0.17
			GTG	10	2.67	17	2.19	0.48	43	1.92	24	2.39	-0.47
		Ser (S)	TCT	3	2.57	9	1.38	1.19	19	1.75	14	1.44	0.31
			TCC	1	0.86	10	1.54	-0.68	20	1.5	12	1.52	-0.02
			TCA	1	0.86	3	0.46	0.4	5	1.13	9	0.38	0.75
			TCG	0	0	4	0.62	-0.62	12	0.25	2	0.91	-0.66
			AGT	4	0.86	4	0.62	0.24	10	0.5	4	0.76	-0.26
			AGC	9	0.86	9	1.38	-0.52	13	0.88	7	0.99	-0.11
		Pro (P)	CCT	3	1.71	8	0.68	1.03	16	1.21	16	0.68	0.53
			CCC	1	0.57	10	0.85	-0.28	22	0.6	8	0.94	-0.34
			CCA	1	0.57	14	1.19	-0.62	26	1.81	24	1.11	0.7
			CCG	2	1.14	15	1.28	-0.14	30	0.38	5	1.28	-0.9
		Thr (T)	ACT	2	2	11	1.22	0.78	21	1.26	12	1.18	0.08
			ACC	1	1	15	1.67	-0.67	28	1.05	10	1.58	-0.53
			ACA	1	1	8	0.89	0.11	16	1.47	14	0.9	0.57
			ACG	0	0	2	0.22	-0.22	6	0.21	2	0.34	-0.13
		Ala (A)	GCT	5	3.33	8	0.8	2.53	17	2.05	22	0.83	1.22
			GCC	0	0	15	1.5	-1.5	31	1.21	13	1.51	-0.3
			GCA	1	0.67	4	0.4	0.27	8	0.74	8	0.39	0.35
			GCG	0	0	13	1.3	-1.3	26	0	0	1.27	-1.27
		Tyr (Y)	TAT	0	0	8	0.94	-0.94	15	1.09	12	0.79	0.3
			TAC	0	0	9	1.06	-1.06	23	0.91	10	1.21	-0.3
		His (H)	CAT	5	2	9	1.2	0.8	18	1.38	18	1.2	0.18
			CAC	0	0	6	0.8	-0.8	12	0.62	8	0.8	-0.18
		Gln (Q)	CAA	2	1.33	8	1.33	0	18	1.58	15	1.38	0.2
			CAG	1	0.67	4	0.67	0	8	0.42	4	0.62	-0.2
		Asn (N)	AAT	4	2	14	0.97	1.03	25	1.31	23	0.88	0.43
			AAC	0	0	15	1.03	-1.03	32	0.69	12	1.12	-0.43
		Lys (K)	AAA	3	0.46	20	0.98	-0.52	41	0.86	24	0.91	-0.05
			AAG	10	1.54	21	1.02	0.52	49	1.14	32	1.09	0.05
		Asp (D)	GAT	10	1.67	23	1.05	0.62	49	1.4	42	1.09	0.31
			GAC	2	0.33	21	0.95	-0.62	41	0.6	18	0.91	-0.31
		Glu (E)	GAA	6	0.67	12	0.86	-0.19	27	0.95	20	0.78	0.17
			GAG	12	1.33	16	1.14	0.19	42	1.05	22	1.22	-0.17
		Cys (C)	TGT	1	1	2	0.57	0.43	4	1.2	6	0.57	0.63
			TGC	1	1	5	1.43	-0.43	10	0.8	4	1.43	-0.63
		Arg (R)	CGT	6	0	6	1.24	-1.24	10	0.55	3	1	-0.45
			CGC	1	0	1	0.21	-0.21	2	0.55	3	0.2	0.35
			CGA	9	1	9	1.86	-0.86	18	0.91	5	1.8	-0.89
			CGG	3	2	3	0.62	1.38	6	0.36	2	0.6	-0.24
			AGA	8	1	8	1.66	-0.66	17	1.82	10	1.7	0.12
			AGG	2	2	2	0.41	1.59	7	1.82	10	0.7	1.12
		Gly (G)	GGT	7	1.25	7	0.85	0.4	14	1.52	19	0.81	0.71
			GGC	5	0	5	0.61	-0.61	12	0.24	3	0.7	-0.46
			GGA	9	1.5	9	1.09	0.41	18	1.44	18	1.04	0.4
			GGG	12	1.25	12	1.45	-0.2	25	0.8	10	1.45	-0.65
		Met (M)	ATG	2	1	9	1	0	18	1	11	1	0
		TER	TAA	0	0	1	3	-3	2	0	0	3	-3
			TAG	0	0	0	0	0	0	0	0	0	0
			TGA	3	3	0	0	3	0	3	2	0	3
		Optimal codons (RSCU≥0.08, with RSCU>1 in high-bias genes, RSCU<1 in low-bias genes) are in bold.
		The orange-highlighted codons are optimal codons identical in all PPO genes.

## Sheet: Table S4
	Table S4. Comparison of codon usage frequency between PPO genes and six organisms.
	Amino acid	Kodon	CsPPO	E.coli	S. cerevisiae	A. thaliana	N. tabacum	T. aestivum	Z. mays	CsPPO/E	CsPPO/S	CsPPO/A	CsPPO/N	CsPPO/T	CsPPO/Z	ClPPO	E.coli	S. cerevisiae	A. thaliana	N. tabacum	T. aestivum	Z. mays	ClPPO/E	ClPPO/S	ClPPO/A	ClPPO/N	ClPPO/T	ClPPO/Z	CnPPO	E.coli	S. cerevisiae	A. thaliana	N. tabacum	T. aestivum	Z. mays	CnPPO/E	CnPPO/S	CnPPO/A	CnPPO/N	CnPPO/T	CnPPO/Z	CpPPO	E.coli	S. cerevisiae	A. thaliana	N. tabacum	T. aestivum	Z. mays	CpPPO/E
	Phe (F)	TTT	22.01	22.28	26.26	22.63	25.65	13.78	15.19	0.987882	0.838157	0.972603	0.85809	1.59724	1.44898	25.084	22.28	26.26	22.63	25.65	13.78	15.19	1.12585	0.955217	1.10844	0.977934	1.82032	1.65135	21.812	22.28	26.26	22.63	25.65	13.78	15.19	0.978995	0.830617	0.963853	0.85037	1.58287	1.43594	20.134	22.28	26.26	22.63	25.65	13.78	15.19	0.90368
		TTC	26.54	16.26	17.9	19.34	16.02	24.12	20.86	1.63223	1.48268	1.37229	1.65668	1.10033	1.27229	26.756	16.26	17.9	19.34	16.02	24.12	20.86	1.64551	1.49475	1.38345	1.67016	1.10929	1.28265	28.523	16.26	17.9	19.34	16.02	24.12	20.86	1.75418	1.59346	1.47482	1.78046	1.18255	1.36735	26.846	16.26	17.9	19.34	16.02	24.12	20.86	1.65105
	Leu (L)	TTA	11.51	13.72	26.32	13.39	15.08	5.36	7.27	0.838921	0.43731	0.859597	0.763263	2.14739	1.58322	10.033	13.72	26.32	13.39	15.08	5.36	7.27	0.731268	0.381193	0.749291	0.665318	1.87183	1.38006	10.067	13.72	26.32	13.39	15.08	5.36	7.27	0.733746	0.382485	0.75183	0.667573	1.87817	1.38473	11.745	13.72	26.32	13.39	15.08	5.36	7.27	0.85605
		TTG	19.13	13.33	26.48	21.54	24	14.23	15.54	1.43511	0.722432	0.888115	0.797083	1.34434	1.23102	18.395	13.33	26.48	21.54	24	14.23	15.54	1.37997	0.694675	0.853993	0.766458	1.29269	1.18372	21.812	13.33	26.48	21.54	24	14.23	15.54	1.63631	0.823716	1.01263	0.908833	1.53282	1.4036	18.456	13.33	26.48	21.54	24	14.23	15.54	1.38455
		CTT	10.14	11.39	12.34	24.63	24.12	14.6	17.82	0.890255	0.821718	0.411693	0.420398	0.694521	0.569024	18.395	11.39	12.34	24.63	24.12	14.6	17.82	1.61501	1.49068	0.746853	0.762645	1.25993	1.03227	18.456	11.39	12.34	24.63	24.12	14.6	17.82	1.62037	1.49562	0.74933	0.765174	1.26411	1.03569	11.745	11.39	12.34	24.63	24.12	14.6	17.82	1.03117
		CTC	24.67	10.95	5.55	14.93	10.71	26.37	21.27	2.25 1	4.44505	1.65238	2.30345	0.935533	1.15985	13.378	10.95	5.55	14.93	10.71	26.37	21.27	1.22174	2.41045	0.896048	1.24911	0.507319	0.628961	16.779	10.95	5.55	14.93	10.71	26.37	21.27	1.53233	3.02324	1.12384	1.56667	0.636291	0.788858	26.846	10.95	5.55	14.93	10.71	26.37	21.27	2.45169
		CTA	4.42	3.88	13.53	10.31	10.68	8.03	8.4	1.13918	0.326681	0.42871	0.413858	0.550436	0.52619	10.033	3.88	13.53	10.31	10.68	8.03	8.4	2.58582	0.741537	0.973133	0.939419	1.24944	1.1944	8.389	3.88	13.53	10.31	10.68	8.03	8.4	2.16211	0.62003	0.813676	0.785487	1.04471	0.99869	8.389	3.88	13.53	10.31	10.68	8.03	8.4	2.16211
		CTG	6.69	52.32	10.68	10.52	11.7	23.3	23.18	0.127867	0.626404	0.635932	0.571795	0.287124	0.288611	8.361	52.32	10.68	10.52	11.7	23.3	23.18	0.159805	0.782865	0.794772	0.714615	0.358841	0.360699	5.034	52.32	10.68	10.52	11.7	23.3	23.18	0.0962156	0.471348	0.478517	0.430256	0.216052	0.21717	6.711	52.32	10.68	10.52	11.7	23.3	23.18	0.128268
	Ile (I)	ATT	26.25	30.19	30.1	21.9	27.17	13.43	15.96	0.869493	0.872093	1.19863	0.966139	1.95458	1.64474	18.395	30.19	30.1	21.9	27.17	13.43	15.96	0.609308	0.61113	0.839954	0.677033	1.36969	1.15257	20.134	30.19	30.1	21.9	27.17	13.43	15.96	0.66691	0.668904	0.919361	0.741038	1.49918	1.26153	26.846	30.19	30.1	21.9	27.17	13.43	15.96	0.889235
		ATC	9.71	24.68	16.98	17.19	12.31	21.59	17.42	0.393436	0.571849	0.564863	0.78879	0.449745	0.557405	11.706	24.68	16.98	17.19	12.31	21.59	17.42	0.474311	0.689399	0.680977	0.950934	0.542195	0.671986	15.101	24.68	16.98	17.19	12.31	21.59	17.42	0.611872	0.88934	0.878476	1.22673	0.699444	0.866877	8.389	24.68	16.98	17.19	12.31	21.59	17.42	0.339911
		ATA	16.11	4.72	18.33	13.62	15.27	8.94	10.41	3.41314	0.878887	1.18282	1.05501	1.80201	1.54755	11.706	4.72	18.33	13.62	15.27	8.94	10.41	2.48008	0.638625	0.859471	0.766601	1.3094	1.1245	10.067	4.72	18.33	13.62	15.27	8.94	10.41	2.13284	0.549209	0.739134	0.659267	1.12606	0.967051	16.779	4.72	18.33	13.62	15.27	8.94	10.41	3.55487
	Val (V)	GTT	4.39	18.38	21.45	26.94	26.27	14.98	18.39	0.238847	0.204662	0.162955	0.167111	0.293057	0.238717	6.689	18.38	21.45	26.94	26.27	14.98	18.39	0.363928	0.311841	0.248293	0.254625	0.446529	0.36373	8.389	18.38	21.45	26.94	26.27	14.98	18.39	0.45642	0.391096	0.311396	0.319338	0.560013	0.456172	1.678	18.38	21.45	26.94	26.27	14.98	18.39	0.0912949
		GTC	15.82	15.12	11.22	11.91	9.91	19.72	17.58	1.0463	1.40998	1.3283	1.59637	0.802231	0.899886	15.05	15.12	11.22	11.91	9.91	19.72	17.58	0.99537	1.34135	1.26364	1.51867	0.763185	0.856086	16.779	15.12	11.22	11.91	9.91	19.72	17.58	1.10972	1.49545	1.40882	1.69314	0.850862	0.954437	16.779	15.12	11.22	11.91	9.91	19.72	17.58	1.10972
		GTA	6.76	10.96	12.07	10.55	12.03	6.51	7.83	0.616788	0.560066	0.640758	0.561929	1.0384	0.863346	10.033	10.96	12.07	10.55	12.03	6.51	7.83	0.91542	0.831234	0.950995	0.833998	1.54117	1.28135	6.711	10.96	12.07	10.55	12.03	6.51	7.83	0.612318	0.556007	0.636114	0.557855	1.03088	0.857088	5.034	10.96	12.07	10.55	12.03	6.51	7.83	0.459307
		GTG	34.6	25.97	10.74	16.77	15.93	24.67	22.64	1.33231	3.2216	2.06321	2.172	1.40251	1.52827	33.445	25.97	10.74	16.77	15.93	24.67	22.64	1.28783	3.11406	1.99434	2.0995	1.3557	1.47725	31.879	25.97	10.74	16.77	15.93	24.67	22.64	1.22753	2.96825	1.90095	2.00119	1.29222	1.40808	35.235	25.97	10.74	16.77	15.93	24.67	22.64	1.35676
	Ser (S)	TCT	14.67	8.59	23.34	25.93	23.78	12.15	16.47	1.7078	0.628535	0.565754	0.616905	1.20741	0.89071	13.378	8.59	23.34	25.93	23.78	12.15	16.47	1.55739	0.573179	0.515927	0.562574	1.10107	0.812265	11.745	8.59	23.34	25.93	23.78	12.15	16.47	1.36729	0.503213	0.45295	0.493902	0.966667	0.713115	16.779	8.59	23.34	25.93	23.78	12.15	16.47	1.95332
		TCC	16.4	8.82	14.05	10.85	10.54	17.32	15.58	1.85941	1.16726	1.51152	1.55598	0.946882	1.05263	15.05	8.82	14.05	10.85	10.54	17.32	15.58	1.70635	1.07117	1.3871	1.42789	0.868938	0.965982	15.101	8.82	14.05	10.85	10.54	17.32	15.58	1.71213	1.0748	1.3918	1.43273	0.871882	0.969255	16.779	8.82	14.05	10.85	10.54	17.32	15.58	1.90238
		TCA	6.62	7.5	19.05	19.57	21.56	12.27	15.89	0.882667	0.347507	0.338273	0.30705	0.539527	0.416614	10.033	7.5	19.05	19.57	21.56	12.27	15.89	1.33773	0.526667	0.512672	0.465353	0.817685	0.631403	10.067	7.5	19.05	19.57	21.56	12.27	15.89	1.34227	0.528451	0.51441	0.466929	0.820456	0.633543	5.034	7.5	19.05	19.57	21.56	12.27	15.89	0.6712
		TCG	9.64	8.79	8.72	8.82	5.76	11.27	10.55	1.0967	1.1055	1.09297	1.67361	0.855368	0.913744	5.017	8.79	8.72	8.82	5.76	11.27	10.55	0.570762	0.575344	0.568821	0.871007	0.445164	0.475545	6.711	8.79	8.72	8.82	5.76	11.27	10.55	0.763481	0.76961	0.760884	1.1651	0.595475	0.636114	10.067	8.79	8.72	8.82	5.76	11.27	10.55	1.14528
		AGT	9.4	9.02	14.59	15.13	16.6	8.36	11.08	1.04213	0.644277	0.621282	0.566265	1.1244	0.848375	10.033	9.02	14.59	15.13	16.6	8.36	11.08	1.11231	0.687663	0.66312	0.604398	1.20012	0.905505	11.745	9.02	14.59	15.13	16.6	8.36	11.08	1.30211	0.805003	0.776272	0.70753	1.4049	1.06002	8.389	9.02	14.59	15.13	16.6	8.36	11.08	0.930044
		AGC	10.21	15.92	9.98	11.63	10.64	17.17	16.44	0.641332	1.02305	0.877902	0.959586	0.594642	0.621046	10.033	15.92	9.98	11.63	10.64	17.17	16.44	0.630214	1.00531	0.862683	0.942951	0.584333	0.61028	8.389	15.92	9.98	11.63	10.64	17.17	16.44	0.526947	0.840581	0.721324	0.78844	0.488585	0.51028	10.067	15.92	9.98	11.63	10.64	17.17	16.44	0.632349
	Pro (P)	CCT	13.24	7.19	13.57	18.55	18.84	12.93	15.08	1.84145	0.975682	0.713747	0.70276	1.02398	0.877984	25.084	7.19	13.57	18.55	18.84	12.93	15.08	3.48873	1.84849	1.35224	1.33142	1.93998	1.6634	21.812	7.19	13.57	18.55	18.84	12.93	15.08	3.03366	1.60737	1.17585	1.15775	1.68693	1.44642	13.423	7.19	13.57	18.55	18.84	12.93	15.08	1.8669
		CCC	18.85	5.54	6.92	5.1	6.13	14.17	11.1	3.40253	2.72399	3.69608	3.07504	1.33028	1.6982	20.067	5.54	6.92	5.1	6.13	14.17	11.1	3.6222	2.89986	3.93471	3.27357	1.41616	1.80784	21.812	5.54	6.92	5.1	6.13	14.17	11.1	3.93718	3.15202	4.27686	3.55824	1.53931	1.96505	18.456	5.54	6.92	5.1	6.13	14.17	11.1	3.33141
		CCA	21.65	8.42	17.79	16.35	17.87	19.09	15.66	2.57126	1.21698	1.32416	1.21153	1.1341	1.3825	11.706	8.42	17.79	16.35	17.87	19.09	15.66	1.39026	0.65801	0.715963	0.655064	0.613201	0.74751	13.423	8.42	17.79	16.35	17.87	19.09	15.66	1.59418	0.754525	0.820979	0.751147	0.703143	0.857152	21.812	8.42	17.79	16.35	17.87	19.09	15.66	2.5905
		CCG	23.95	22.8	5.44	7.6	4.69	16.3	13.44	1.05044	4.40257	3.15132	5.10661	1.46933	1.78199	18.395	22.8	5.44	7.6	4.69	16.3	13.44	0.806798	3.38143	2.42039	3.92217	1.12853	1.36868	16.779	22.8	5.44	7.6	4.69	16.3	13.44	0.735921	3.08437	2.20776	3.57761	1.02939	1.24844	25.168	22.8	5.44	7.6	4.69	16.3	13.44	1.10386
	Thr (T)	ACT	17.05	8.98	20.22	17.44	18.96	9.88	12.5	1.89866	0.843225	0.977638	0.899262	1.72571	1.364	13.378	8.98	20.22	17.44	18.96	9.88	12.5	1.48976	0.661622	0.767087	0.705591	1.35405	1.07024	11.745	8.98	20.22	17.44	18.96	9.88	12.5	1.30791	0.580861	0.673452	0.619462	1.18877	0.9396	16.779	8.98	20.22	17.44	18.96	9.88	12.5	1.86849
		ACC	24.96	23	12.47	9.55	8.16	16.54	12.76	1.08522	2.0016	2.61361	3.05882	1.50907	1.95611	30.1	23	12.47	9.55	8.16	16.54	12.76	1.3087	2.41379	3.15183	3.68873	1.81983	2.35893	26.846	23	12.47	9.55	8.16	16.54	12.76	1.16722	2.15285	2.8111	3.28995	1.6231	2.10392	21.812	23	12.47	9.55	8.16	16.54	12.76	0.948348
		ACA	13.31	7.53	18.18	16.42	17.15	10.74	13.74	1.7676	0.732123	0.810597	0.776093	1.23929	0.968705	11.706	7.53	18.18	16.42	17.15	10.74	13.74	1.55458	0.643894	0.712911	0.682566	1.08994	0.851965	13.423	7.53	18.18	16.42	17.15	10.74	13.74	1.7826	0.738339	0.817479	0.782682	1.24981	0.976929	13.423	7.53	18.18	16.42	17.15	10.74	13.74	1.7826
		ACG	4.89	14.52	8.16	7.08	4.5	10.15	9.18	0.336777	0.599265	0.690678	1.08667	0.481773	0.53268	5.017	14.52	8.16	7.08	4.5	10.15	9.18	0.345523	0.614828	0.708616	1.11489	0.494286	0.546514	3.356	14.52	8.16	7.08	4.5	10.15	9.18	0.231129	0.411275	0.474011	0.745778	0.33064	0.365577	5.034	14.52	8.16	7.08	4.5	10.15	9.18	0.346694
	Ala (A)	GCT	15.39	15.54	20.24	27.22	28	17.77	22.93	0.990347	0.760375	0.565393	0.549643	0.866066	0.671173	28.428	15.54	20.24	27.22	28	17.77	22.93	1.82934	1.40455	1.04438	1.01529	1.59977	1.23977	30.201	15.54	20.24	27.22	28	17.77	22.93	1.94344	1.49214	1.10952	1.07861	1.69955	1.3171	15.101	15.54	20.24	27.22	28	17.77	22.93	0.97175
		GCC	24.96	25.62	12.12	9.36	9.74	30.1	25.1	0.974239	2.05941	2.66667	2.56263	0.829236	0.994422	30.1	25.62	12.12	9.36	9.74	30.1	25.1	1.17486	2.4835	3.21581	3.09035	1	1.1992	28.523	25.62	12.12	9.36	9.74	30.1	25.1	1.11331	2.35338	3.04733	2.92844	0.947608	1.13637	26.846	25.62	12.12	9.36	9.74	30.1	25.1	1.04785
		GCA	8.34	20.59	16.26	18.12	22.57	16.61	20.04	0.405051	0.512915	0.460265	0.369517	0.502107	0.416168	13.378	20.59	16.26	18.12	22.57	16.61	20.04	0.649733	0.822755	0.7383	0.592734	0.805418	0.667565	15.101	20.59	16.26	18.12	22.57	16.61	20.04	0.733414	0.928721	0.833389	0.669074	0.909151	0.753543	6.711	20.59	16.26	18.12	22.57	16.61	20.04	0.325935
		GCG	19.28	32.96	6.19	8.02	5.02	21.06	19.88	0.584951	3.1147	2.40399	3.84064	0.91548	0.969819	15.05	32.96	6.19	8.02	5.02	21.06	19.88	0.456614	2.43134	1.87656	2.99801	0.714625	0.757042	13.423	32.96	6.19	8.02	5.02	21.06	19.88	0.407251	2.1685	1.67369	2.6739	0.637369	0.675201	21.812	32.96	6.19	8.02	5.02	21.06	19.88	0.661772
	Tyr (Y)	TAT	12.95	16.28	19.08	15.19	18.29	9.69	11.19	0.795455	0.678721	0.852535	0.708037	1.33643	1.15728	13.378	16.28	19.08	15.19	18.29	9.69	11.19	0.821744	0.701153	0.880711	0.731438	1.3806	1.19553	13.423	16.28	19.08	15.19	18.29	9.69	11.19	0.824509	0.703512	0.883673	0.733898	1.38524	1.19955	11.745	16.28	19.08	15.19	18.29	9.69	11.19	0.721437
		TAC	17.62	12.18	14.6	12.74	10.45	17	14.67	1.44663	1.20685	1.38305	1.68612	1.03647	1.20109	13.378	12.18	14.6	12.74	10.45	17	14.67	1.09836	0.916301	1.05008	1.28019	0.786941	0.911929	13.423	12.18	14.6	12.74	10.45	17	14.67	1.10205	0.919384	1.05361	1.2845	0.789588	0.914997	20.134	12.18	14.6	12.74	10.45	17	14.67	1.65304
	His (H)	CAT	15.54	12.77	13.91	14.42	15.95	10.46	12.86	1.21691	1.11718	1.07767	0.974295	1.48566	1.2084	20.067	12.77	13.91	14.42	15.95	10.46	12.86	1.57142	1.44263	1.39161	1.25812	1.91845	1.56042	18.456	12.77	13.91	14.42	15.95	10.46	12.86	1.44526	1.32682	1.27989	1.15712	1.76444	1.43515	15.101	12.77	13.91	14.42	15.95	10.46	12.86	1.18254
		CAC	9.85	9.44	7.76	8.33	7.61	13.96	12.53	1.04343	1.26933	1.18247	1.29435	0.705587	0.786113	8.361	9.44	7.76	8.33	7.61	13.96	12.53	0.885699	1.07745	1.00372	1.09869	0.598926	0.667279	10.067	9.44	7.76	8.33	7.61	13.96	12.53	1.06642	1.29729	1.20852	1.32286	0.721132	0.803432	10.067	9.44	7.76	8.33	7.61	13.96	12.53	1.06642
	Gln (Q)	CAA	15.17	15.03	27.06	20.17	21.76	30.35	14.55	1.00931	0.560606	0.752107	0.697151	0.499835	1.04261	18.395	15.03	27.06	20.17	21.76	30.35	14.55	1.22389	0.679786	0.911998	0.845358	0.606096	1.26426	16.779	15.03	27.06	20.17	21.76	30.35	14.55	1.11637	0.620067	0.831879	0.771094	0.55285	1.1532	15.101	15.03	27.06	20.17	21.76	30.35	14.55	1.00472
		CAG	6.76	29.26	12.42	15.63	16.12	29.81	22.76	0.231032	0.544283	0.432502	0.419355	0.22677	0.297012	8.361	29.26	12.42	15.63	16.12	29.81	22.76	0.285748	0.673188	0.534933	0.518672	0.280476	0.367355	10.067	29.26	12.42	15.63	16.12	29.81	22.76	0.344053	0.810548	0.644082	0.624504	0.337705	0.442311	6.711	29.26	12.42	15.63	16.12	29.81	22.76	0.229357
	Asn (N)	AAT	22.37	18.08	36.55	23.76	30.42	13.55	18.08	1.23728	0.612038	0.941498	0.735371	1.65092	1.23728	31.773	18.08	36.55	23.76	30.42	13.55	18.08	1.75736	0.869302	1.33725	1.04448	2.34487	1.75736	28.523	18.08	36.55	23.76	30.42	13.55	18.08	1.5776	0.780383	1.20046	0.93764	2.10502	1.5776	20.134	18.08	36.55	23.76	30.42	13.55	18.08	1.11361
		AAC	25.46	21.5	24.77	20.08	15.63	19.93	18.5	1.18419	1.02786	1.26793	1.62892	1.27747	1.37622	20.067	21.5	24.77	20.08	15.63	19.93	18.5	0.933349	0.810133	0.999353	1.28388	1.00687	1.0847	21.812	21.5	24.77	20.08	15.63	19.93	18.5	1.01451	0.880581	1.08625	1.39552	1.09443	1.17903	28.523	21.5	24.77	20.08	15.63	19.93	18.5	1.32665
	Lys (K)	AAA	33.45	33.81	42.82	31.6	32.76	14.11	18.87	0.989352	0.781177	1.05854	1.02106	2.37066	1.77266	31.773	33.81	42.82	31.6	32.76	14.11	18.87	0.939752	0.742013	1.00547	0.969872	2.25181	1.68378	33.557	33.81	42.82	31.6	32.76	14.11	18.87	0.992517	0.783676	1.06193	1.02433	2.37824	1.77833	35.235	33.81	42.82	31.6	32.76	14.11	18.87	1.04215
		AAG	41.57	10.67	30.46	32.16	31.64	33.81	32.67	3.89597	1.36474	1.2926	1.31384	1.22952	1.27242	38.462	10.67	30.46	32.16	31.64	33.81	32.67	3.60469	1.26271	1.19596	1.21561	1.13759	1.17729	36.913	10.67	30.46	32.16	31.64	33.81	32.67	3.45951	1.21185	1.14779	1.16666	1.09178	1.12987	40.268	10.67	30.46	32.16	31.64	33.81	32.67	3.77395
	Asp (D)	GAT	43.3	32.42	38	37.61	38.15	22.15	28.46	1.3356	1.13947	1.15129	1.13499	1.95485	1.52143	55.184	32.42	38	37.61	38.15	22.15	28.46	1.70216	1.45221	1.46727	1.4465	2.49138	1.939	57.047	32.42	38	37.61	38.15	22.15	28.46	1.75962	1.50124	1.5168	1.49533	2.57549	2.00446	40.268	32.42	38	37.61	38.15	22.15	28.46	1.24207
		GAC	33.37	19.23	20.35	16.59	14.86	28.5	26.66	1.73531	1.6398	2.01145	2.24563	1.17088	1.25169	20.067	19.23	20.35	16.59	14.86	28.5	26.66	1.04353	0.986093	1.20958	1.3504	0.704105	0.752701	21.812	19.23	20.35	16.59	14.86	28.5	26.66	1.13427	1.07184	1.31477	1.46783	0.765333	0.818155	33.557	19.23	20.35	16.59	14.86	28.5	26.66	1.74503
	Glu (E)	GAA	21.72	39.62	45.7	36.09	37.95	18.88	24.96	0.548208	0.475274	0.601829	0.572332	1.15042	0.870192	15.05	39.62	45.7	36.09	37.95	18.88	24.96	0.379859	0.329322	0.417013	0.396574	0.79714	0.602965	16.779	39.62	45.7	36.09	37.95	18.88	24.96	0.423498	0.367155	0.464921	0.442134	0.888718	0.672236	23.49	39.62	45.7	36.09	37.95	18.88	24.96	0.592882
		GAG	35.89	18.29	19.53	32	28.71	37.01	36.44	1.96227	1.83769	1.12156	1.25009	0.969738	0.984907	26.756	18.29	19.53	32	28.71	37.01	36.44	1.46288	1.36999	0.836125	0.93194	0.72294	0.734248	25.168	18.29	19.53	32	28.71	37.01	36.44	1.37605	1.28868	0.7865	0.876628	0.680032	0.69067	35.235	18.29	19.53	32	28.71	37.01	36.44	1.92646
	Cys (C)	TGT	4.82	5.15	7.86	10.92	11.14	6	7.25	0.935922	0.613232	0.441392	0.432675	0.803333	0.664828	8.361	5.15	7.86	10.92	11.14	6	7.25	1.6235	1.06374	0.765659	0.750539	1.3935	1.15324	6.711	5.15	7.86	10.92	11.14	6	7.25	1.30311	0.853817	0.61456	0.602424	1.1185	0.925655	3.356	5.15	7.86	10.92	11.14	6	7.25	0.65165
		TGC	8.34	6.31	4.79	7.37	7.62	14.01	11.79	1.32171	1.74113	1.13161	1.09449	0.595289	0.707379	5.017	6.31	4.79	7.37	7.62	14.01	11.79	0.795087	1.04739	0.680733	0.658399	0.358101	0.42553	6.711	6.31	4.79	7.37	7.62	14.01	11.79	1.06355	1.40104	0.910583	0.880709	0.479015	0.569211	8.389	6.31	4.79	7.37	7.62	14.01	11.79	1.32948
	Arg (R)	CGT	7.55	20.72	6.28	8.49	6.92	5.81	6.66	0.364382	1.20223	0.889282	1.09104	1.29948	1.13363	3.344	20.72	6.28	8.49	6.92	5.81	6.66	0.16139	0.532484	0.393875	0.483237	0.575559	0.502102	1.678	20.72	6.28	8.49	6.92	5.81	6.66	0.0809846	0.267197	0.197644	0.242486	0.288812	0.251952	8.389	20.72	6.28	8.49	6.92	5.81	6.66	0.404875
		CGC	1.87	21.55	2.65	3.68	3.8	13.41	12.71	0.0867749	0.70566	0.508152	0.492105	0.139448	0.147128	1.672	21.55	2.65	3.68	3.8	13.41	12.71	0.077587	0.630943	0.454348	0.44	0.124683	0.13155	1.678	21.55	2.65	3.68	3.8	13.41	12.71	0.0778654	0.633208	0.455978	0.441579	0.12513	0.132022	1.678	21.55	2.65	3.68	3.8	13.41	12.71	0.0778654
		CGA	14.24	3.64	3.12	6.31	5.89	4.13	5.13	3.91209	4.5641	2.25674	2.41766	3.44794	2.77583	11.706	3.64	3.12	6.31	5.89	4.13	5.13	3.21593	3.75192	1.85515	1.98744	2.83438	2.28187	8.389	3.64	3.12	6.31	5.89	4.13	5.13	2.30467	2.68878	1.32948	1.42428	2.03123	1.63528	15.101	3.64	3.12	6.31	5.89	4.13	5.13	4.14863
		CGG	5.83	5.68	1.85	4.81	4.15	10.03	9.96	1.02641	3.15135	1.21206	1.40482	0.581256	0.585341	8.361	5.68	1.85	4.81	4.15	10.03	9.96	1.47201	4.51946	1.73825	2.0147	0.833599	0.839458	13.423	5.68	1.85	4.81	4.15	10.03	9.96	2.3632	7.25568	2.79064	3.23446	1.33829	1.34769	5.034	5.68	1.85	4.81	4.15	10.03	9.96	0.886268
		AGA	13.16	2.35	21.03	19.6	18.03	8.52	11.78	5.6	0.625773	0.671429	0.729895	1.5446	1.11715	11.706	2.35	21.03	19.6	18.03	8.52	11.78	4.98128	0.556633	0.597245	0.649251	1.37394	0.993718	11.745	2.35	21.03	19.6	18.03	8.52	11.78	4.99787	0.558488	0.599235	0.651414	1.37852	0.997029	13.423	2.35	21.03	19.6	18.03	8.52	11.78	5.71191
		AGG	6.47	1.4	9.47	11.1	13.35	14.1	15.89	4.62143	0.68321	0.582883	0.484644	0.458865	0.407174	8.361	1.4	9.47	11.1	13.35	14.1	15.89	5.97214	0.882893	0.753243	0.626292	0.592979	0.52618	8.389	1.4	9.47	11.1	13.35	14.1	15.89	5.99214	0.88585	0.755766	0.62839	0.594965	0.527942	6.711	1.4	9.47	11.1	13.35	14.1	15.89	4.79357
	Gly (G)	GGT	11.94	24.54	22.53	21.21	19.81	13.56	15.88	0.486553	0.52996	0.562942	0.602726	0.880531	0.751889	18.395	24.54	22.53	21.21	19.81	13.56	15.88	0.749593	0.816467	0.86728	0.928571	1.35656	1.15838	16.779	24.54	22.53	21.21	19.81	13.56	15.88	0.683741	0.74474	0.791089	0.846996	1.23739	1.05661	11.745	24.54	22.53	21.21	19.81	13.56	15.88	0.478606
		GGC	9.06	28.83	9.79	8.78	9.8	28.28	23.78	0.314256	0.925434	1.03189	0.92449	0.320368	0.380992	5.017	28.83	9.79	8.78	9.8	28.28	23.78	0.17402	0.512462	0.571412	0.511939	0.177405	0.210976	5.034	28.83	9.79	8.78	9.8	28.28	23.78	0.17461	0.514198	0.573349	0.513673	0.178006	0.21169	10.067	28.83	9.79	8.78	9.8	28.28	23.78	0.349185
		GGA	16.47	8.37	11.19	23.33	21.55	13.56	15.45	1.96774	1.47185	0.705958	0.764269	1.2146	1.06602	18.395	8.37	11.19	23.33	21.55	13.56	15.45	2.19773	1.64388	0.78847	0.853596	1.35656	1.19061	18.456	8.37	11.19	23.33	21.55	13.56	15.45	2.20502	1.64933	0.791084	0.856427	1.36106	1.19456	15.101	8.37	11.19	23.33	21.55	13.56	15.45	1.80418
		GGG	19.2	11.27	6.07	10.15	10.97	15.83	14.73	1.70364	3.1631	1.89163	1.75023	1.21289	1.30346	20.067	11.27	6.07	10.15	10.97	15.83	14.73	1.78057	3.30593	1.97704	1.82926	1.26766	1.36232	21.812	11.27	6.07	10.15	10.97	15.83	14.73	1.9354	3.59341	2.14897	1.98833	1.37789	1.48079	20.134	11.27	6.07	10.15	10.97	15.83	14.73	1.78651
	Trp (W)	TGG	12.16	15.22	10.36	12.21	12.5	12.12	24.06	0.798949	1.17375	0.995905	0.9728	1.0033	0.505403	13.378	15.22	10.36	12.21	12.5	12.12	24.06	0.878975	1.29131	1.09566	1.07024	1.1038	0.556027	13.423	15.22	10.36	12.21	12.5	12.12	24.06	0.881932	1.29566	1.09934	1.07384	1.10751	0.557897	13.423	15.22	10.36	12.21	12.5	12.12	24.06	0.881932
	Met (M)	ATG	16.62	27.65	20.71	24.43	24.42	25.51	24.06	0.601085	0.802511	0.680311	0.68059	0.651509	0.690773	20.067	27.65	20.71	24.43	24.42	25.51	24.06	0.72575	0.968952	0.821408	0.821744	0.786633	0.83404	20.134	27.65	20.71	24.43	24.42	25.51	24.06	0.728174	0.972187	0.824151	0.824488	0.789259	0.836825	15.101	27.65	20.71	24.43	24.42	25.51	24.06	0.546148
	TER	TAG	0	0.23	0.47	0.48	0.61	0.67	0.67	0	0	0	0	0	0	0	0.23	0.47	0.48	0.61	0.67	0.67	0	0	0	0	0	0	0	0.23	0.47	0.48	0.61	0.67	0.67	0	0	0	0	0	0	0	0.23	0.47	0.48	0.61	0.67	0.67	0
		TGA	0.14	1	0.61	1.02	0.97	1.22	1.09	0.14	0.229508	0.137255	0.14433	0.114754	0.12844	1.672	1	0.61	1.02	0.97	1.22	1.09	1.672	2.74098	1.63922	1.72371	1.37049	1.53394	0	1	0.61	1.02	0.97	1.22	1.09	0	0	0	0	0	0	0	1	0.61	1.02	0.97	1.22	1.09	0
		TAA	1.58	2.01	0.97	0.85	0.79	0.51	0.44	0.78607	1.62887	1.85882	2	3.09804	3.59091	0	2.01	0.97	0.85	0.79	0.51	0.44	0	0	0	0	0	0	1.678	2.01	0.97	0.85	0.79	0.51	0.44	0.834826	1.7299	1.97412	2.12405	3.2902	3.81364	1.678	2.01	0.97	0.85	0.79	0.51	0.44	0.834826
	1 Bolded data indicate clear differences in codon usage values (≤ 0.5 or ≥ 2.0) between the two species.
	CsPPO/E, CsPPO/S, CsPPO/A, CsPPO/N, CsPPO/T, and CsPPO/Z denote the codon frequency ratios of the CsPPO gene compared with those in Escherichia coli,
	Saccharomyces cerevisiae, Arabidopsis thaliana, Nicotiana tabacum, Triticum aestivum, and Zea mays, respectively.
	CsPPO: Camellia sinensis PPO
	ClPPO: Camellia lanceoleosa PPO
	CnPPO: Camellia nitidissima PPO
	CpPPO: Camellia ptilophylla
	AcPPO: Actinidia chinensis
	CfPPO: Cornus florida PPO
	RvPPO: Rhododendron vialii PPO
[truncated: 44 more columns]

## Sheet: Table S5
	Table S5. Analysis of amino acid usage frequency in PPO genes of C. sinensis and other plant species.
	Amino acid	C. sinensis	C. lanceoleosa	C. nitidissima	C. ptilophylla	A. chinensis	C. florida	R. vialii
	Phe	0.0485583	0.0519	0.0504	0.0471	0.0467	0.0465	0.0451
	Leu	0.0808417	0.0787	0.0807	0.084	0.07	0.0714	0.0801
	Ile	0.0528458	0.0419	0.0454	0.0521	0.0483	0.0465	0.0467
	Met	0.0165458	0.0201	0.0202	0.0151	0.0167	0.0133	0.02
	Val	0.0628458	0.0653	0.0639	0.0588	0.0667	0.0598	0.0618
	Ser	0.0663417	0.0637	0.0639	0.0672	0.0583	0.0648	0.0768
	Pro	0.076875	0.0754	0.0739	0.079	0.0783	0.0781	0.0751
	Thr	0.05925	0.0603	0.0555	0.0571	0.0583	0.0664	0.0651
	Ala	0.0671875	0.0871	0.0874	0.0706	0.0783	0.0831	0.0718
	Tyr	0.0296583	0.0268	0.0269	0.0319	0.0317	0.0365	0.0267
	His	0.0256458	0.0285	0.0286	0.0252	0.025	0.0216	0.0234
	Gln	0.0219083	0.0268	0.0269	0.0218	0.03	0.0282	0.0267
	Asn	0.0472292	0.0519	0.0504	0.0487	0.05	0.0532	0.0551
	Lys	0.075475	0.0704	0.0706	0.0756	0.0717	0.0698	0.0735
	Asp	0.0768958	0.0754	0.079	0.0739	0.085	0.0831	0.0768
	Glu	0.0595792	0.0419	0.042	0.0588	0.04	0.0415	0.0434
	Cys	0.0132167	0.0134	0.0134	0.0118	0.015	0.0133	0.015
	Trp	0.0118167	0.0134	0.0134	0.0134	0.015	0.0116	0.0134
	Arg	0.0489125	0.0452	0.0454	0.0504	0.05	0.0515	0.0467
	Gly	0.0583333	0.062	0.0622	0.0571	0.065	0.0598	0.0568
	Blue-highlighted amino acids were the most abundant amino acids in PPO genes.

## Sheet: Table S6
	Table S6. Correlation between SCUO and MILC in PPO genes of C. sinensis and other plant species.
	Species	r	p
	C. sinensis	0.92524*	0.0105
	C. lanceoleosa	0.82143*	0.0113
	C. nitidissima	0.86241*	0.0247
	C. ptilophylla	0.80012*	0.0151
	A. chinensis	0.79299*	0.0182
	C. florida	0.87013*	0.0261
	R. vialii	0.90124*	0.0132

## Sheet: Table S7
	Table S7. Correlation analysis between ENC values, CAI values, AROMA values, GRAVY values and codon composition of PPO genes of other Camellia species and non-Camellia species
	Indices	GC	GC1	GC2	GC3s	A3s	T3s	C3s	G3s	AT3	ENC
	ENC
	r	-0.16097	0.07628	0.65705	-0.3503	0.06946	0.37859	-0.45973	-0.06519	0.31832	1
	p	0.76063	-0.43361	-0.48105	0.49604	0.89597	0.45925	0.35899	0.90235	0.53865	--
	CAI
	r	-0.67115	-0.32263	0.5316	-0.51784	0.50717	0.38503	-0.24777	-0.56796	0.5469	-0.60332
	p	0.14443	0.53285	0.27771	0.29267	0.30447	0.45099	0.63596	0.23967	0.26143	0.20483
	GRAVY
	r	-0.13194	0.37025	-0.21629	-0.21753	0.18058	0.16313	-0.10101	-0.29206	0.17836	0.86601*
	p	0.80324	0.47	0.68062	0.67886	0.73207	0.75747	0.849	0.57436	0.7353	<0.05
	AROMA
	r	-0.32385	0.75409	0.04941	-0.48198	0.00642	0.583	-0.80535	0.19294	0.50027	0.1955
	p	0.53121	0.08327	0.92594	0.33301	0.99037	0.22458	0.05314	0.71418	0.31219	0.71049
	*p-value<0.05
